# Supplementary material for: Assessment of burnout in medical students using the Maslach Burnout Inventory-Student Survey: a cross-sectional data analysis
Source: BMC Med Educ. 2020 Oct 21;20:376. doi: 10.1186/s12909-020-02274-3 (PMC7579892; doi:10.1186/s12909-020-02274-3)
Supplement: Supplementary file 2 — Additional file 2. [file 12909_2020_2274_MOESM2_ESM.xlsx]

## Sheet: Sheet1
Question/Type:	Question Information:
Demographic #1	What year are you in medical school?
Demographic #2	What is your campus?
Demographic #3	If you are out-of-phase in your medical education, i.e. taking additional time, research year, etc., please include the year you started medical school.
Demographic #4	How much time did you take off before medical chool?
Demographic #5	What is your gender?
Demographic #6	What is your age?
Demographic #7	Please select your ethnic background. Obtained from AAMC matriculation data (If more than one is applicable, pick the one with which you most identify)
Demographic #8	What is your marital status?
Demographic #9	Do you currently have children?
Demographic #10	Are you religious/spiritual?
Demographic #11	Are you religious/spiritual? If so, please indicate your religion/spirituality.
Demographic #12	How much educational debt do you currently have? If unsure, estimate to the best of your ability.
MBI-SS #1	Copyrighted
MBI-SS #2	Copyrighted
MBI-SS #3	Copyrighted
MBI-SS #4	Copyrighted
MBI-SS #5	Copyrighted
MBI-SS #6	Copyrighted
MBI-SS #7	Copyrighted
MBI-SS #8	Copyrighted
MBI-SS #9	Copyrighted
MBI-SS #10	Copyrighted
MBI-SS #11	Copyrighted
MBI-SS #12	Copyrighted
MBI-SS #14	Copyrighted
MBI-SS #15	Copyrighted
MBI-SS #16	Copyrighted
SMMS #1	[I would always regret my decision if I hadn’t availed myself of the opportunity to study medicine.]
SMMS #2	[I would quit studying medicine if I were 95% certain that I could never become the specialist of my choice.]
SMMS #3	[I would still choose medicine even if that would mean studying in a foreign country in a language that I have not yet mastered.]
SMMS #4	[As soon as I would discover that it would take me ten years to qualify as a doctor, I would stop studying.]
SMMS #5	[Even if I could hardly maintain my social life, I would still continue medical training.]
SMMS #6	[I wouldn’t consider any other profession than becoming a doctor.]
SMMS #7	[I would still choose medicine even if that meant I would never be able to go on holidays with my friends anymore.]
SMMS #8	[I would stop studying medicine if I started scoring low marks and failing tests often.]
SMMS #9	[If studying took me more than an average of 60 hours a week, I would seriously consider quitting.]
SMMS #10	[I intend to become a doctor even though that would mean taking CME courses two evenings a week throughout my professional career.]
SMMS #11	[It wouldn’t really bother me too much if I could no longer study medicine.]
SMMS #12	[I would like to become a doctor, even if that would mean giving precedence to my work over my family.]
SMMS #13	[I would quit studying as soon as it became apparent that there were no jobs or resident positions after graduation.]
SMMS #14	[I would not have chosen medicine if it would have caused me to accumulate substantial financial debts.]
SMMS #15	[I would be prepared to retake my MCAT to get higher marks if this would be necessary to study medicine.]
Medical Specialty #1	Below is a list of medical specialties. Please specify the degree of burnout you believe exists in each specialty. [Anesthesiology ]
	Below is a list of medical specialties. Please specify the degree of burnout you believe exists in each specialty. [Dermatology ]
	Below is a list of medical specialties. Please specify the degree of burnout you believe exists in each specialty. [Diagnostic Radiology ]
	Below is a list of medical specialties. Please specify the degree of burnout you believe exists in each specialty. [Emergency Medicine ]
	Below is a list of medical specialties. Please specify the degree of burnout you believe exists in each specialty. [Family Medicine ]
	Below is a list of medical specialties. Please specify the degree of burnout you believe exists in each specialty. [Gastroenterology]
	Below is a list of medical specialties. Please specify the degree of burnout you believe exists in each specialty. [General Surgery ]
	Below is a list of medical specialties. Please specify the degree of burnout you believe exists in each specialty. [Hematology and Oncology]
	Below is a list of medical specialties. Please specify the degree of burnout you believe exists in each specialty. [Internal Medicine ]
	Below is a list of medical specialties. Please specify the degree of burnout you believe exists in each specialty. [Neurology]
	Below is a list of medical specialties. Please specify the degree of burnout you believe exists in each specialty. [Neuro Surgery]
	Below is a list of medical specialties. Please specify the degree of burnout you believe exists in each specialty. [Obstetrics and Gynecology]
	Below is a list of medical specialties. Please specify the degree of burnout you believe exists in each specialty. [Ophthalmology ]
	Below is a list of medical specialties. Please specify the degree of burnout you believe exists in each specialty. [Pathology ]
	Below is a list of medical specialties. Please specify the degree of burnout you believe exists in each specialty. [Pediatrics ]
	Below is a list of medical specialties. Please specify the degree of burnout you believe exists in each specialty. [Plastic Surgery]
	Below is a list of medical specialties. Please specify the degree of burnout you believe exists in each specialty. [Psychiatry ]
	Below is a list of medical specialties. Please specify the degree of burnout you believe exists in each specialty. [Urology ]
Medical Specialty #2	Of the above medical specialties, which do you believe has the HIGHEST rate of burnout?
Medical Specialty #3	Of the above medical specialties, which do you believe has the LOWEST rate of burnout?
Medical Specialty #4	What specialty were you pursuing at the beginning of M1 year?
Medical Specialty #5	What specialty are you pursing now?
Medical Specialty #6	Do you perceive yourself as currently burned out?
Medical Specialty #7	Do you believe a past or current state of burnout is affecting your ability to pursue your desired specialty?
Career Oriented #1	Please rank how much each factor below may influence your decision when selecting a specialty. [Prestige]
	Please rank how much each factor below may influence your decision when selecting a specialty. [Average salary reports]
	Please rank how much each factor below may influence your decision when selecting a specialty. [Current burnout]
	Please rank how much each factor below may influence your decision when selecting a specialty. [Reported specialty burnout rates]
	Please rank how much each factor below may influence your decision when selecting a specialty. [Fewer working hours or hours on call]
	Please rank how much each factor below may influence your decision when selecting a specialty. [Job satisfaction]
	Please rank how much each factor below may influence your decision when selecting a specialty. [Physician-patient relationship]
	Please rank how much each factor below may influence your decision when selecting a specialty. [Continuity with patients]
	Please rank how much each factor below may influence your decision when selecting a specialty. [Providing care to the underserved]
	Please rank how much each factor below may influence your decision when selecting a specialty. [Anticipated level of stress in future career]
	Please rank how much each factor below may influence your decision when selecting a specialty. [Work-life balance]
	Please rank how much each factor below may influence your decision when selecting a specialty. [Current health and well-being]
	Please rank how much each factor below may influence your decision when selecting a specialty. [Length of training]
	Please rank how much each factor below may influence your decision when selecting a specialty. [Finding meaning in one's work]
	Please rank how much each factor below may influence your decision when selecting a specialty. [Family expectations & traditions]
	Please rank how much each factor below may influence your decision when selecting a specialty. [Role models]
	Please rank how much each factor below may influence your decision when selecting a specialty. [Future family goals]
	Please rank how much each factor below may influence your decision when selecting a specialty. [Amount of debt]
Burnout #1	Are you aware of any of the UIC wellness initiatives?
Burnout #2	How effective do you feel the UIC wellness initiatives are at combating burnout issues?
Burnout #3	What are some wellness initiatives you have utilized at UIC (i.e. mediation sessions, health services, etc.)? Please list all that apply.
